# Supplementary material for: Molecular characterization and classification of Trypanosoma spp. Venezuelan isolates based on microsatellite markers and kinetoplast maxicircle genes
Source: Parasit Vectors. 2015 Oct 15;8:536. doi: 10.1186/s13071-015-1129-2 (PMC4607141; doi:10.1186/s13071-015-1129-2)
Supplement: Additional file 1: — Table S2-S9. Microsatellites from Venezuelan Trypanosoma spp. isolates,T. evansi, T. equiperdumandT. brucei bruceistrains. The microsatellite loci MORF2-CA, M6C8-CA, MT3033-AC/TC, MEST19-AT/GT, MD2.349-CA and PE repeats of the PARP genes of T. evansi strains from South America (Colombia and Brazil), Asia (China) and Africa (Chad, Ethiopia and Kenya), T. equiperdum strains from Africa (South Africa) and Asia (China) and T. b. brucei from (Kenya, Gambia, Ivory Coast, Burkina Faso, Nigeria, Democratic Republic of Congo, Uganda and Tanzania). Further information on the strains can be found in the following references: T. evansi strains: E9/CO in [86], 2187 and 2191 in [87]; A, dog, equi Asia (China) and Africa (South Africa and Morocco), as well as nine Venezuelan Trypanosoma spp. isolates are presented. nd: not determined. and coati (DNA provided by Alberto M.R. Dávila, unpublished results), SH, ZJ, NJ, GX, JX, TC, ET and in [87]; KETRI2480 in [88, 89]. T. equiperdum strains: OVI in [87, 90]; BoTat-1.1 in [90, 91]; BJ in [48, 87]. (XLSX 41 kb) [file 13071_2015_1129_MOESM1_ESM.xlsx]

## Sheet: Spreadsheet 1
Identification	Origin (focus)	Year	Host	Nomenclature	All.	All.			All.	Tail.	All.	Tail.		All.	Tail.	All.	Tail.	All.	All.		All.	Taille	All.	Taille	All.	Taille	All.	Taille		All.	Tail.	All.	Tail.	All.	Taille	All.	Taille			All.	Taille	All.	Taille		Rep.	Rep.	Rep.	Rep.	Rep.
					1	2			1		2			1	1	2	2	1	2		1		2		1		2			1		2		1		2				1		2			11	15	18	19	20
TeAp-Cedral05	Venezuela (Apure)	1999	Capybara						50		56			31		31					16	125,37	20							22	263,52	23								25		67					18
TeAp-Cedral12	Venezuela (Apure)	2000	Capybara						50		56			31		31					16	125,37	20							22	263,43	23								25		67					18
TeGu-Terecay03	Venezuela (Guarico)	1999	Donkey						48		52			32		32					16		20							22		23								25		69					18
TeAp-ElFrio01	Venezuela (Apure)	1992	Capybara						48		52			17		32					16	125,37	20							22	263,48	23								25		125				15		19
TeAp-Mantecal01	Venezuela (Apure)	1996	Horse						48		52			32		32					16	125,37	20							22	263,50	23								25		67				15		19
TeGu-Terecay323	Venezuela (Guarico)	1999	Donkey						48		52			32		32					16	125,37	20							22	263,54	23								25		69				15		19
TeGu-Terecay01	Venezuela (Guarico)	1999	Donkey						48		52			32		32					16	125,37	20							22	263,45	23								25		69				15		19
TeAp-N/D1	Venezuela (Apure)	1991	Horse						17		18			28		66					13		15							20	259,76	20								17		57							20
TeGu-N/D1	Venezuela (Guarico)	n.d.	Horse						17		18			28		66					13		15							20	259,92	20								17		57							20
Trypanosoma evansi
E9/CO	Colombia(Carimagua)	1973	Horse		4	6			51	204.7	54	210.8		17	92.06	32	123.46	272.6	276.6		16	125	20	133.09	8	164.63	10	168.54		22	263.96	23	266.02	39	158.11	39	158,11			25	106.1	66	192,02					19
2187	Brazil	1989	Canine		4	6			51	203.8	51	203.8		17	92.15	30	119.61	272.5	276.5		16	125.43	20	133.23	8	164.65	10	168.57		22	264.78	23	266.73	42	163.41	46	171.7			25	106.16	62	182.3					19
2191	Brazil	1989	Canine		4	6			51	203.76	52	205.77		17	92.3	31	121.5				16	124,95	20	133,10	8	164,6	10	168,4		22	264,01	23	266,01	42	163.91	46	171.72			25	105.67	62	182.85					19
A	Brazil (Pantanal)	1994	Horse						32	166.64	52	206.3		17	92.4	31	121.75				16	125,36	20	133,55	-		-			22	263,7	23	265,72	37	154.6	44	168.81			25	105.93	52	161.13					19
dog	Brazil (Pantanal)		Canine						50	202.07	52	206.04		30	119.92	30	119.92				16	125,43	20	133,52	-		-			22	263,66	23	265,69	38	156.51	45	170.84			25	105.94	62	183.53					19
equi	Brazil (Pantanal)		Horse						32	166.7	52	206.43		31	121.93	31	121.93				16	125,30	20	133,47	-		-			n.d.				35	150.41	43	166.72			25	105.93	52	161.14					19
coati	Brazil (Pantanal)		Coati						33	168.73	50	202.45		29	118.04	29	118.04				16	125,37	20	133,45	-		-			n.d.				38	156.54	45	170.85			25	105.92	62	183.67					19
SH	China (Shangaï)	1988	Bovine		5	6			42	186.3	56	214.7		18	94.02	39	137.37	276.4	276.4		16	125,79	20	133,98	-		-			23	266,53	23	266,53	27	135.05	43	166.04			25	106.74	65	188.36					19
ZJ	China (Zhejiang)	1985	Buffalo		5	6			42	185.6	56	213.9		18	94.06	39	137.37	276.3	276.3		16	125	20	133.14	8	164.48	11	?		23		23		27	134.84	43	165.95			25	106.77	65	188.28					19
NJ	China (Nanjing)	1988	Bovine		5	6			42	185.72	56	213.28		18	93.93	39	137.38	276.3	276.3		16	125.1	20	133.24	8	164.48	11	170.25		23	265.37	23	265.37	27	134.86	43	166.26			25	106.41	65	189.6					19
GX	China (Guangxi)	1988	Mule		5	6			42	186.33	54	210.24		n.d.				272.4	276.4		16	125.45	20	133.23	8	164.63	10	168.61		n.d.										n.d.					n.d.
JX	China (Jiangxi)	1988	Buffalo		5	6			42	186.09	54	209.5		19	96.02	38	135.38	273	277		16	125.03	20	133.06	8	164.58	10	168.39		23	266.02	24	267.74	40	161.25	64	209.12			23	102.07	64	186.28
TC	Chad	1988	Camel	MCAM/88/TC	3	4			47	195.8	56	214.2		58	173,17	69	194.82	280.5	282.5		22	137,25	23	139,32	8	164.47	10	168.27		31	282.01	38	296.3							n.d.
ET	Ethiopia	1988	Camel	MCAM/88/ET	6	7			37	176.5	37	176.5		18	93.94	46	150.38	272.5	276.5		16	125.03	20	133.06	8	164.5	10	168.4		22	264.3	22	264.3	89	261.81	>100	302.95			18	90.53	88	236.56		11
KETRI 2480	Kenya (Ngurunit)	1980	Camel	MCAM/KE/80/KETRI 2480	14	-			22	147.15	36	174.04		17	92.02	47	152.17	262.5	262.5		13	119.06	13	119.06	8	164.71	8	164.71		19	258.43	22	264.51	10	100.94	10	100.94			24	103.31	24	103.31					19
Trypanosoma equiperdum
OVI	South Africa		Horse		11				17	136.8	18			28	115.55	66					n.d.									20	259.33	20		10		10				17		57							20
BoTat-1.1		1961	Horse		13	20			22	146.7	36			15	88	27					13	119,25	13	119,25	8		8			19	258.32	22		11		11				25		31
BJ	China (Beijing)	1979	Horse		6	7			43	187.7	49			20	98.14	52					16	125.35	22	137.21	8	164.62	10			23	265.92	24		48		67				23		68						19
Trypanosoma brucei brucei
AnTat-1/1	(Busoga) Uganda	1966	Antelope						57		57			67		129					17		23							21		35								46		54							20
DiTat-1	Burkina Faso								13		13			30		43					26		26							23		37								25		26					18		20
STIB-777.AE									8		47			18		33					20		22							31		34								22		nd
EATRO-427	Uganda	1960	Sheep						35		57			28		32					17		22							21		43								27		83							20
STIB-247.LFB	(Serengeti) Tanzania	1971	Hartebeest						50		51			49		50					16		16							31		31								32		32
AnTat-5/1	Gambia	1975	Bovine						36		45			18		65					16		22							30		37								n.d.									20
KP10	Ivory Coast	1997	Pig						12		20			37		48					16		22							31		58								62		66							20
KP2	(Kouassi-Perita) Ivory Coast	1982	Tsetse fly						23		50			30		32					14		14							30		30								46		54						19	20
STIB 345	(Kiboko) Kenya	1969							43		43			33		33					16		16							29		31								32		32
STIB 348	(Serengeti) Tanzania	1971	Hartebeest						44		51			32		50					16		17							29		31								32		47
LM 55	Ivory Coast	1992	Pig						12		48			32		34					18		22							24		25								23		33						19	20
SW3/87	(Bandundu) D.R. Congo	1987	Pig						38		38			42		80					21		22							32		35								27		42							20
SW4/87	(Bandundu) D.R. Congo	1987	Pig						38		38			42		80					22		22							32		35								27		42							20
SW 161/87	(Boma) D.R. Congo	1987	Sheep						35		75			20		96					21		23							29		29								29		34							20
B8/18	(Nsukka) Nigeria	1962	Pig						45		46			24		47					26		26							21		29								24		28
LM 225	Ivory Coast	1992	Pig						20		56			37		71					15		15							22		24								25		29						19	20
LM 118	Ivory Coast	1992	Pig						46		46			38		54					14		24							18		22								41		46						19
PTAG 130(IPR-01130)	(Daloa) Ivory Coast	1985	Pig						50		50			29		35					23		23							21		26								24		26							20
[truncated: 12 more columns]
